# Supplementary material for: Prioritization of the concepts and skills in quantitative education for graduate students in biomedical science
Source: PLoS One. 2023 Apr 27;18(4):e0284982. doi: 10.1371/journal.pone.0284982 (PMC10138463; doi:10.1371/journal.pone.0284982)
Supplement: S1 Dataset — (CSV) [file pone.0284982.s002.csv]

	EvaluatorID	PaperID	ComputationalMethods	ComputationalMethods:AlgebraicManipulation	ComputationalMethods:Clusteranalysis	ComputationalMethods:Datafilteringpipeline	ComputationalMethods:Latinhypercubesamplingsimulation	ComputationalMethods:MonteCarlosimulation	ComputationalMethods:Networkanalysis	ComputationalMethods:Numericalsolutionssimulation	ComputationalMethods:Optimization	ComputationalMethods:Parameterestimation	ComputationalMethods:Matrices/LinearAlgebra	ComputationalMethods:Machinelearningmethods	ComputationalMethods:Moleculardynamics	Comments:ComputationalMethods	Graphics	Graphics:BarChart/graph	Graphics:Boxandwhiskerplots	Graphics:Cumulativedistribution	Graphics:Dataplusmodelfit	Graphics:Dendrograms	Graphics:Errorbars	Graphics:Histogram	Graphics:Lineplot	Graphics:Linearfitting	Graphics:Piechart	Graphics:Scatterplot	Graphics:VennDiagram	Graphics:HeatMap	Graphics:Semilogplot	Graphics:Log:logplot	Graphics:2D&3DImageProcessing	Comments:Graphics	Informatics	Infomatics:Databasequeries	Infomatics:Metadata	Infomatics:Geneticsequenceanalysis	Infomatics:Geneticannotationanalysis	Infomatics:Nextgenerationmethods	Infomatics:Phylogeneticanalysis	Comments:Infomatics	Modeling	Modeling:Algebraic	Modeling:Diffusion	Modeling:Compartmental	Modeling:Agent:based	Modeling:Differentialequations	Modeling:Stabilityanalysis
0	2	1
1	2	1
2	2	1	4.0	1.0	3.0	3.0	1.0	1.0	1.0	1.0	1.0	1.0	1.0	1.0	1.0	This paper is about assembling genomes and phylogenetic trees from metagenomic data. I suspect that most of the computational techniques listed here feature in one way or another in the software used to assemble genomes and phylogenetic trees. I am only listing the computational methods explicitly mentioned in the manuscript, since I don't think it's feasible for me, or the broader readership of …	3.0	4.0	1.0	1.0	1.0	4.0	1.0	1.0	1.0	1.0	1.0	3.0	1.0	1.0	1.0	1.0	1.0	A couple of figures use look at stacked percentages (y-axis) vs. an x-variable. Not sure if there is a specific name for this kind of graph.. but I suspect stacked graphs will occur in many articles, and I've known these to cause confusion	4.0	4.0	4.0	4.0	3.0	2.0	4.0	Reference databases: RefSeq, GenBank, Pfam, TIGRfam Phylogenetic tree reconstruction and analysis software: FastTree, GenomeTreeTK Database querying, genome reconstruction and analysis software: CheckM, MetaBAT, RefineM, CompareM, HMMER, BLASTP, Prodigal	2.0	1.0	1.0	1.0	1.0	1.0	1.0
3	2	3	1.0														4.0	4.0		3.0	3.0	1.0	4.0	1.0	2.0	1.0	1.0	4.0	1.0	1.0	1.0	1.0	1.0	q-q plot; network representation; gene representation (schematic)	2.0	1.0	1.0	1.0	1.0	1.0	1.0	Sequencing was discussed but not used	1.0
4	2	4	3.0	1.0	1.0	3.0	1.0	1.0	1.0	1.0	1.0	1.0	1.0	1.0	1.0	gene sequence alignment algorithms and similarity metrics (these are listed in the informatics section)	3.0	1.0	1.0	1.0	1.0	1.0	1.0	3.0	1.0	1.0	1.0	3.0	1.0	1.0	3.0	3.0	1.0		4.0	4.0	3.0	4.0	3.0	3.0	3.0		1.0
5	2	5	1.0														4.0	4.0	1.0	1.0	1.0	1.0	4.0	1.0	1.0	1.0	1.0	1.0	1.0	1.0	1.0	1.0	3.0	There is what appears to be a 3D image of a protein in one of the figures, but I couldn't find a reference or explanation for how it was generated	4.0	4.0	3.0	4.0	4.0	1.0	1.0	ClustalW, ESPrint, CodonPlot, amino acid sequence alignment	1.0
6	1	10	3.0	3.0	1.0	1.0	1.0	1.0	1.0	1.0		4.0	1.0	1.0	1.0	Curve fitting	4.0	4.0	3.0	1.0	4.0	1.0	3.0	1.0	4.0	1.0	1.0	2.0	1.0	1.0	2.0	1.0	4.0		1.0								3.0	4.0	3.0	1.0	1.0	1.0	1.0
7	2	6	3.0	1.0	1.0	3.0	1.0	3.0	1.0	1.0	1.0	1.0	1.0	1.0	1.0	many of these methods are used in the informatics software, but were not listed explicitly in the ms	4.0	4.0	4.0	1.0	1.0	1.0	4.0	1.0	4.0	1.0	3.0	3.0	3.0	4.0	3.0	3.0	3.0	- Venn diagram, pie charts were all in the appendix. - There were also graphs showing images of western blots, northern blots. - Many graphs showed 'fold-change'. - several graphs showing representation of RNA sequences were important	4.0	4.0	4.0	4.0	4.0	4.0	2.0	I didn't see any explicit mention of phylogenetic analysis. I'm kind of just assuming that some form of phylogenetic analysis is part of the (extremely extensive) informatics analysis.	3.0	1.0	1.0	1.0	1.0	1.0	1.0
8	2	8	3.0	1.0	1.0	4.0	1.0	1.0	1.0	1.0	1.0	1.0	1.0	1.0	1.0	#NAME?	4.0	4.0	4.0	1.0	1.0	1.0	3.0	1.0	1.0	1.0	1.0	3.0	1.0	3.0	1.0	1.0	1.0	#NAME?	4.0	4.0	3.0	4.0	4.0	4.0	2.0	N.B. here and elsewhere, the manuscripts did not talk about metadata. I'm kind of just assuming that all of the genomic software depend fundamentally on metadata. Same sort of rationale likely applies to phylogenetic analysis (although this is a little outside of my expertise to know for sure). Next gen methods: Illimuna sequencing, single-molecule real-time sequencing Databases: GenBank	1.0
9	2	20	4.0	3.0	1.0	2.0	1.0	3.0	1.0	1.0	3.0	4.0	2.0	1.0	2.0	- insertion-deletion model - LG amino acid substitution matrix (N.B. they didn't talk about data filtering pipelines, but I assume they must have had to do this to some extent, e.g. as part of phylogenetic analysis)	4.0	4.0	1.0	1.0	4.0	4.0	3.0	1.0	4.0	2.0	1.0	3.0	1.0	3.0	3.0	1.0	4.0	#NAME?	4.0	3.0	3.0	4.0	1.0	1.0	4.0	N.B. I can't say for sure that they didn't use next generation sequencing, I'm not totally familiar with all the techniques involved in next gen sequencing, and also they used sequence databases that could have been generated with next gen methods	4.0	4.0	2.0	1.0	1.0	2.0	1.0
10	2	9	4.0	3.0	1.0	1.0	1.0	1.0	1.0	4.0	1.0	3.0	2.0	1.0	4.0	#NAME?	3.0	4.0	1.0	1.0	4.0	1.0	4.0	2.0	4.0	2.0	1.0	4.0	1.0	1.0	1.0	1.0	4.0	- there were links to movies of 3D macromolecule simulations	1.0								4.0	3.0	4.0	1.0	1.0	3.0	1.0
11	2	21	4.0	3.0	3.0	3.0	1.0	1.0	1.0	1.0	1.0	1.0	3.0	3.0	1.0	#NAME?	4.0	4.0	3.0	2.0	1.0	1.0	3.0	1.0	3.0	1.0	3.0	1.0	3.0	4.0	3.0	1.0	1.0	#NAME?	4.0	3.0	3.0	3.0	3.0	4.0	2.0	#NAME?	1.0
12	1	21	4.0	3.0	3.0	3.0	1.0	1.0	1.0	1.0	2.0	2.0	4.0	1.0	1.0		4.0	4.0	2.0	3.0	1.0	1.0	2.0	4.0	4.0	2.0	4.0	3.0	3.0	4.0	1.0	3.0	1.0	Genomic data tracks/visualization	4.0	4.0	2.0	2.0	4.0	4.0	1.0	(Metadata is one word) Does Next Generation methods mean high throughput sequencing analysis methods?	3.0	3.0	1.0	1.0	1.0	1.0	1.0
13	1	16	4.0	2.0		3.0	1.0	2.0	1.0	1.0	3.0	1.0	4.0	4.0	1.0		3.0	1.0	1.0	1.0	1.0	1.0	1.0	1.0	4.0	1.0	1.0	1.0	1.0	3.0	1.0	1.0	3.0		4.0	4.0	4.0	4.0	3.0	2.0	1.0		3.0	4.0	1.0	1.0	1.0	1.0	1.0
14	1	1	3.0	1.0	4.0	4.0	1.0	1.0	1.0	1.0	2.0	1.0	1.0	1.0	1.0		4.0	4.0	1.0	1.0	1.0	4.0	3.0	4.0	1.0	1.0	1.0	3.0	1.0	1.0	1.0	1.0	1.0		4.0	4.0	3.0	4.0	4.0	4.0	4.0		3.0	3.0	1.0	1.0	1.0	1.0	1.0
15	1	3	4.0	4.0	1.0	4.0	1.0	1.0	3.0	1.0	1.0	4.0	1.0	1.0	1.0		4.0	4.0	1.0	4.0	4.0	1.0	2.0	1.0	2.0	4.0	1.0	4.0	1.0	1.0	1.0	3.0	1.0		4.0	4.0	4.0	2.0	4.0	1.0	1.0		3.0	2.0	1.0	1.0	1.0	1.0	1.0
16	2	10	3.0	3.0	1.0	2.0	1.0	1.0	1.0	1.0	2.0	4.0	1.0	1.0	1.0	This paper uses a lot of spectroscopy / chromatography. I'm not terribly familiar with these techniques, but i think they probably involve a lot of computational work that goes on 'under the hood' that is not explicitly discussed in the article. I've listed everything I noted in the main paper.	4.0	4.0	3.0	1.0	4.0	1.0	3.0	1.0	4.0	1.0	1.0	3.0	1.0	1.0	3.0	1.0	3.0	#NAME?	3.0	1.0	1.0	2.0	2.0	1.0	1.0	I don't feel entirely confident saying definitively which informatics methods were and were not used. I saw they performed PCR, and also performing genetic manipulations with clones. I'm assuming this requires some sort of annotation analysis, but could be wrong about that. I don't know for sure which if any of the techniques fall under the 'next-gen' sequencing heading. The paper is fairly dense…	2.0	3.0	2.0	1.0	1.0	1.0	1.0
17	2	11	1.0														4.0	4.0	1.0	1.0	1.0	1.0	4.0	1.0	3.0	1.0	1.0	1.0	1.0	1.0	1.0	1.0	3.0	#NAME?	4.0	2.0	2.0	2.0	2.0	4.0	1.0	I'm not expert enough to know to what extent database queries and meta data are important here. They performed PCR and also genetic mutations. The gene sequences presumably had to be annotated and analyzed. But to be totally honest I'm not 100% sure how important these things are to their methods and their main findings. - ribo-seq	1.0
18	2	12	1.0														4.0	4.0	4.0	1.0	1.0	1.0	4.0	1.0	4.0	2.0	1.0	3.0	1.0	1.0	3.0	1.0	1.0	- many sets of growth curves - partial least squares plot N.B. many (probably the majority) of papers I've read have growth curves in them. I have been assuming these are covered under a combination of scatter plot and line plot. Thought it might be worth mentioning that these could in principle be thought of as existing as a separately defined graph.	3.0	2.0	2.0	3.0	3.0	4.0	1.0	- PCR - metabolite annotation - RNA-seq / Illumina N.B. As with all of the other informatics papers, I'm assuming on some level all of these are relevant. The focus of this study seemed to be on next gen sequencing, along with establishing genetic mutants. I'm not expert enough to feel confident that the importance I have assigned to these are what a more informed expert might agree with.	1.0
19	1	4	3.0	3.0	1.0	1.0	1.0	1.0	1.0	1.0	4.0	2.0	1.0	2.0	1.0	Classifiers are important here, though not necessarily machine learning	4.0	1.0	1.0	1.0	1.0	1.0	1.0	4.0	4.0	1.0	1.0	4.0	1.0	1.0	1.0	1.0	1.0		3.0	4.0	3.0	4.0	3.0	1.0	4.0		3.0	3.0	1.0	1.0	1.0	1.0	1.0
20	2	13	4.0	2.0	4.0	4.0	1.0	1.0	3.0	1.0	2.0	2.0	2.0	4.0	1.0	- random forest - cluster annotation - t distributed stochastic neighbor embedding (t-SNE) - k nearest neighbor - principle component analysis	4.0	4.0	3.0	1.0	1.0	4.0	2.0	1.0	2.0	1.0	2.0	2.0	1.0	3.0	3.0	1.0	4.0	- there were many plots showing output of clustering analysis that I found quite difficult to categorize and interpret. The plots don't have axes, and are just colorful collections of points - several plots where circle size represents magnitude of something	3.0	2.0	2.0	3.0	3.0	4.0	4.0	#NAME?	1.0
21	2	14	1.0														4.0	4.0	3.0	1.0	1.0	1.0	4.0	1.0	3.0	1.0	1.0	3.0	1.0	1.0	1.0	1.0	1.0	#NAME?	1.0								1.0
22	2	15	2.0	1.0	1.0	1.0	1.0	1.0	1.0	1.0	1.0	1.0	1.0	1.0	1.0	The study uses RNA-seq which I think has a computational component, albeit implicit (and I think outsourced by the authors)	4.0	4.0	4.0	1.0	1.0	1.0	4.0	1.0	3.0	2.0	1.0	3.0	1.0	3.0	3.0	3.0	3.0	- western blot - contour plot - many graphs depicted 'fold change' in one way or another	2.0	3.0	3.0	3.0	3.0	3.0	1.0	All the boxes that I've ticked I'm assuming were part of RNA-seq, but this was outsourced by the authors	1.0
23	2	16	4.0	3.0	4.0	4.0	1.0	4.0	4.0	1.0	4.0	3.0	3.0	4.0	1.0	The paper is a comparison of seven bioinformatics tools that have been developed to search for gene motifs. I haven't been able to look at each study in detail, but the different tools are: - MDScan - Weeder - MEME - BioProspector - MotifSampler - W-alignACE - SCOPE	2.0	1.0	1.0	1.0	1.0	1.0	1.0	1.0	3.0	1.0	1.0	1.0	1.0	1.0	1.0	1.0	3.0		4.0	4.0	3.0	3.0	3.0	3.0	2.0	I'm not completely confident about these selections, e.g. I don't know the extent to which phylogenetic analysis is part of the different algorithms. I think to interpret the main findings thoroughly, an expert probably would need to know the extent to which the different tools use all of these things (i.e. they would likely need to know more about each of the above areas than myself)	1.0
24	1	5	2.0	3.0	1.0	2.0	1.0	1.0	1.0	1.0	1.0	3.0	1.0	1.0	1.0		4.0	4.0	1.0	1.0	1.0	1.0	4.0	4.0	2.0	1.0	1.0	1.0	1.0	2.0	3.0	1.0	4.0		3.0	3.0	2.0	4.0	3.0	1.0	1.0		1.0
25	1	6	3.0	3.0	4.0	4.0	1.0	3.0	1.0	1.0	1.0	2.0	1.0	1.0	1.0		4.0	4.0	4.0	1.0	1.0	1.0	4.0	2.0	4.0	2.0	1.0	3.0	2.0	4.0	2.0	1.0	4.0		4.0	3.0	3.0	4.0	4.0	4.0	1.0		2.0	3.0	1.0	1.0	1.0	1.0	1.0
26	1	8	3.0	2.0	3.0	4.0	1.0	1.0	1.0	1.0	3.0	3.0	3.0	1.0	1.0	Here, and in some other papers, I'd like to indicate a random sampling simulation that is not Monte Carlo or Latin hyper cube.	4.0		4.0	1.0	1.0	3.0	1.0	4.0	1.0	1.0	1.0	4.0	1.0	3.0	3.0	1.0	1.0		4.0	4.0	3.0	4.0	4.0	4.0	1.0		2.0	1.0	1.0	1.0	1.0	1.0	1.0
27	1	20	4.0	4.0	1.0	1.0	1.0	3.0	1.0	1.0	3.0	4.0	3.0	1.0	1.0	stochastic sampling	4.0	4.0			4.0	4.0	4.0	3.0	4.0	4.0	1.0	4.0	1.0	1.0	3.0	1.0	1.0	curve fitting, protein structure representations	3.0	4.0	2.0	3.0	1.0	1.0	4.0		4.0	4.0	1.0	1.0	1.0	1.0	1.0
28	1	9	4.0	3.0	1.0	1.0	1.0	1.0	1.0	1.0	1.0	4.0	1.0	1.0	4.0		4.0	4.0	1.0	3.0	4.0	1.0	4.0	3.0	4.0	3.0	1.0	4.0	1.0	2.0	3.0	1.0	1.0		2.0	3.0	1.0	1.0	1.0	2.0	1.0		4.0	4.0	4.0	2.0	3.0	4.0	1.0
29	1	11	3.0	1.0	1.0	4.0	1.0	1.0	1.0	1.0	1.0	1.0	1.0	1.0	1.0		4.0	4.0	1.0	1.0	1.0	1.0	4.0	2.0	4.0	4.0	1.0	4.0	3.0	1.0	4.0	2.0	4.0	genome data tracks Microscopic images Sequence Logo/Motif	4.0	4.0	4.0	4.0	4.0	4.0	2.0		1.0
30	1	12	3.0	3.0	1.0	4.0	1.0	1.0	1.0	1.0	1.0	1.0	1.0	1.0	1.0		4.0	4.0	4.0	1.0	1.0	1.0	4.0	1.0	4.0	1.0	1.0	4.0	1.0	1.0	3.0	1.0	1.0		3.0	4.0	1.0	3.0	3.0	4.0	4.0		1.0
31	1	13	4.0	3.0	4.0	4.0	1.0	1.0	1.0	1.0	4.0	1.0	3.0	3.0	1.0		4.0	4.0	1.0	1.0	1.0	4.0	1.0	2.0	1.0	1.0	1.0	4.0	1.0	2.0	1.0	1.0	4.0	area proportional circle plots to show complicated magnitude of many factors	4.0	2.0	2.0	4.0	4.0	4.0	1.0		1.0
32	1	14	2.0	3.0	1.0	1.0	1.0	1.0	1.0	1.0	1.0	3.0	1.0	1.0	1.0		4.0	4.0		1.0	4.0	1.0	4.0	1.0	4.0	1.0	1.0	1.0	1.0	1.0	1.0	1.0	2.0		1.0								2.0	3.0	1.0	1.0	1.0	1.0	1.0
33	1	15	3.0	4.0	1.0	4.0	1.0	1.0	2.0	1.0	1.0	4.0	1.0	1.0	1.0		4.0	4.0	4.0	1.0	2.0	1.0	4.0	4.0	4.0	4.0	1.0	4.0	3.0	4.0	1.0	4.0	4.0		3.0	4.0	3.0	4.0	4.0	4.0	1.0		2.0	3.0	1.0	1.0	1.0	1.0	1.0
34	4	1	1.0														4.0	2.0	2.0	1.0	1.0	1.0	1.0	1.0	1.0	1.0	1.0	4.0	1.0	1.0	1.0	1.0	1.0		2.0	2.0	2.0	2.0	1.0	1.0	1.0		1.0
35	4	3	4.0	1.0	1.0	1.0	1.0	4.0	1.0	1.0	1.0	1.0	1.0	1.0	1.0	This is a paper about an agent-based model.	3.0	3.0	1.0	1.0	1.0	1.0	2.0	1.0	3.0	1.0	1.0	1.0	1.0	1.0	1.0	1.0	1.0		1.0								4.0	2.0	1.0	4.0	4.0	1.0	1.0
36	4	4	4.0	1.0	1.0	1.0	1.0	1.0	1.0	4.0	1.0	2.0	1.0	1.0	1.0	Results heavily rely on numerical solutions and parameter fitting of mathematical compartmental models (ODE), along with model selection/comparison via AIC.	3.0	1.0	1.0	1.0	1.0	1.0	2.0	1.0	3.0	1.0	1.0	2.0	1.0	1.0	1.0	1.0	1.0		1.0								4.0	2.0	1.0	4.0	1.0	4.0	1.0
37	4	5	3.0	1.0	1.0	3.0	1.0	3.0	1.0	1.0	1.0	2.0	1.0	1.0	1.0		4.0	2.0	1.0	1.0	4.0	1.0	2.0	1.0	1.0	1.0	1.0	1.0	1.0	4.0	3.0	1.0	1.0		1.0								4.0	4.0	1.0	1.0	1.0	1.0	1.0
38	4	6	1.0														4.0	4.0	4.0	1.0	1.0	1.0	2.0	1.0	4.0	1.0	2.0	1.0	1.0	1.0	1.0	1.0	1.0		1.0								1.0
39	4	8	1.0														1.0																		1.0								1.0
40	4	9	1.0														4.0	3.0	1.0	1.0	1.0	1.0	2.0	1.0	3.0	1.0	1.0	3.0	1.0	2.0	2.0	2.0	4.0		2.0	1.0	1.0	3.0	1.0	1.0	1.0		1.0
41	4	10	1.0														4.0	1.0	1.0	1.0	1.0	1.0	1.0	1.0	1.0	1.0	4.0	1.0	1.0	4.0	1.0	1.0	1.0		4.0	1.0	4.0	3.0	1.0	1.0	1.0		1.0
42	4	12	2.0	1.0	1.0	1.0	1.0	1.0	1.0	1.0	1.0	3.0	1.0	1.0	1.0		4.0	1.0	2.0	1.0	4.0	1.0	1.0	1.0	4.0	3.0	1.0	4.0	1.0	1.0	4.0	4.0	3.0		1.0								2.0	2.0	1.0	1.0	1.0	1.0	1.0
43	4	13	1.0														4.0	4.0	1.0	1.0	2.0	1.0	2.0	1.0	4.0	2.0	1.0	2.0	1.0	1.0	1.0	2.0	4.0		1.0								1.0
44	4	14	2.0	1.0	1.0	3.0	1.0	1.0	1.0	1.0	1.0	1.0	1.0	1.0	1.0		4.0	1.0	1.0	1.0	3.0	1.0	1.0	1.0	1.0	1.0	1.0	4.0	1.0	3.0	1.0	1.0	1.0		4.0	1.0	4.0	3.0	3.0	3.0	3.0		1.0
45	4	15	1.0														3.0	1.0	1.0	1.0	1.0	1.0	1.0	1.0	3.0	1.0	1.0	1.0	1.0	1.0	1.0	1.0	4.0		1.0								1.0
46	4	16	4.0	1.0	1.0	1.0	1.0	1.0	4.0	1.0	2.0	1.0	1.0	1.0	1.0	By optimization here, I am more thinking of numerical optimization (e.g., the mathematical or data science sense of the word, and not the computer science sense of the word which was heavily represented in this paper).	3.0	1.0	1.0	1.0	1.0	1.0	1.0	1.0	3.0	1.0	1.0	1.0	1.0	1.0	1.0	1.0	1.0	There were many network charts in the paper which I could not find a home for among the specific skills.	4.0	3.0	3.0	3.0	1.0	4.0	1.0	This is a paper about developing a numerical method to be used in infomatics, so the knowledge required here is more about understanding the need for this method.	1.0
47	4	17	2.0	1.0	1.0	2.0	1.0	1.0	1.0	1.0	1.0	1.0	1.0	1.0	1.0		3.0	4.0	4.0	1.0	1.0	1.0	1.0	1.0	1.0	1.0	1.0	1.0	1.0	1.0	1.0	1.0	1.0		4.0	3.0	3.0	2.0	2.0	4.0	2.0		1.0
48	4	18	2.0	1.0	3.0	3.0	1.0	1.0	1.0	1.0	1.0	1.0	1.0	1.0	1.0		3.0	3.0	1.0	1.0	1.0	1.0	1.0	1.0	1.0	1.0	1.0	3.0	1.0	2.0	2.0	2.0	1.0		4.0	3.0	1.0	4.0	1.0	3.0	2.0		1.0
49	4	11	3.0	1.0	1.0	4.0	1.0	1.0	1.0	1.0	1.0	1.0	1.0	1.0	1.0		3.0	4.0	1.0	1.0	1.0	1.0	2.0	1.0	3.0	1.0	1.0	2.0	1.0	2.0	2.0	2.0	3.0		4.0	4.0	3.0	4.0	2.0	3.0	1.0		1.0
50	3	1	1.0														4.0	4.0	4.0	1.0	1.0	1.0	3.0	1.0	2.0	3.0	1.0	3.0	1.0	1.0	1.0	1.0	1.0	Band-Altman plots are presented.	4.0	3.0	4.0	3.0	2.0	3.0	3.0	NG method is NG sequencing	1.0
51	3	3	4.0	1.0	1.0		1.0	4.0	1.0	1.0	1.0	1.0	1.0	1.0	1.0	Agent-based model	3.0	3.0	1.0	1.0	1.0	1.0	4.0	2.0	3.0	1.0	1.0	1.0	1.0	1.0	1.0	1.0	1.0		1.0								4.0	1.0	1.0	1.0	4.0	1.0	1.0
52	3	4	4.0	1.0	1.0	1.0	1.0	1.0	1.0	4.0	1.0	4.0	1.0	1.0	1.0		3.0	1.0	1.0	1.0	4.0	1.0	1.0	1.0	3.0	3.0	1.0	2.0	1.0	1.0	3.0	1.0	1.0		1.0								4.0	2.0	1.0	3.0	1.0	4.0	1.0
53	3	5	4.0	4.0	1.0	1.0	1.0	3.0	1.0	3.0	4.0	4.0	1.0	1.0	1.0		4.0	2.0	1.0	1.0	4.0	1.0	3.0	3.0	2.0	3.0	1.0	4.0	1.0	1.0	3.0	1.0	1.0	There are flow cytometry graphs which are scatter plots but of a specific type. Also gel plots. These are different too.	1.0								4.0	4.0	1.0	1.0	1.0	3.0	1.0
54	3	6	4.0	3.0	1.0	2.0	1.0	1.0	1.0	1.0	4.0	4.0	1.0	1.0	1.0		4.0	4.0	4.0	1.0	4.0	1.0	4.0	4.0	2.0	1.0	4.0	3.0	1.0	1.0	1.0	1.0	1.0		1.0								4.0	4.0	1.0	1.0	1.0	1.0	1.0
55	3	8	1.0														1.0																		3.0	3.0	3.0	3.0	1.0	1.0	3.0	Most recent common ancestor, horizontal gene transfer - these ideas are discussed in the paper.	1.0
56	3	9	1.0														4.0	3.0	1.0	1.0	1.0	2.0	3.0	2.0	3.0	1.0	3.0	3.0	1.0	2.0	3.0	3.0	2.0	Some graphs were "maps" - not sure which category this would qualify	2.0	1.0	1.0	3.0	2.0	3.0	2.0	Sequencing is the next gen method.	1.0
57	3	10	3.0	1.0	3.0	2.0	1.0	1.0	2.0	1.0	1.0	1.0	3.0	1.0	1.0		4.0	3.0	1.0	1.0	1.0	1.0	2.0	2.0	1.0	1.0	3.0	2.0	1.0	3.0	1.0	1.0	2.0	There is a cartoon.	4.0	3.0	4.0	2.0	2.0	1.0	3.0	PCR-RFLP sequence analysis, not next gen sequencing	1.0
58	3	12	4.0	1.0	1.0	1.0	1.0	1.0	1.0	3.0	3.0	4.0	1.0	1.0	1.0	Understanding of chemical kinetics representation is important here (enzyme-substrate kinetics)	4.0	2.0	3.0	1.0	4.0	1.0	3.0	2.0	3.0	4.0	1.0	4.0	1.0	1.0	3.0	1.0	1.0		1.0								4.0	2.0	3.0	2.0	1.0	4.0	1.0
59	3	11	4.0	1.0	3.0	4.0	1.0	1.0	2.0	3.0	3.0	2.0	1.0	1.0	1.0		4.0	1.0	1.0	1.0	1.0	1.0	2.0	2.0	4.0	1.0	2.0	3.0	1.0	1.0	1.0	1.0	3.0	Cartoons, sequence alignment	3.0	3.0	2.0	4.0	4.0	3.0	1.0		3.0	1.0	1.0	1.0	1.0	1.0	1.0
60	3	13	1.0														4.0	3.0	3.0	1.0	1.0	1.0	4.0	2.0	3.0	3.0	1.0	3.0	1.0	1.0	2.0	3.0	4.0	This paper has graph with "broken" y-axis, to allow for a large range of values - aka - semi-log graph.	1.0								1.0
61	3	14	2.0	1.0	2.0	2.0	1.0	1.0	1.0	1.0	1.0	1.0	1.0	1.0	1.0		3.0	1.0	1.0	1.0	1.0	1.0	1.0	1.0	1.0	3.0	1.0	4.0	1.0	3.0	1.0	1.0	3.0	Geographical maps and where samples were taken	4.0	4.0	4.0	3.0	2.0	4.0	2.0		1.0
62	3	15	3.0	1.0	3.0	1.0	1.0	1.0	1.0	1.0	1.0	1.0	1.0	1.0	1.0	Analysis of images to quantify amount of the label in the body	3.0	1.0	1.0	1.0	1.0	1.0	1.0	1.0	3.0	1.0	1.0	1.0	1.0	2.0	1.0	1.0	4.0	Body image	2.0	1.0	1.0	1.0	1.0	3.0	1.0	How to go from image to quantitative estimate of the concentration/amount of the tracer.	1.0
63	3	16	4.0	3.0	3.0	1.0	1.0	3.0	4.0	1.0	3.0	1.0	1.0	1.0	1.0	Graph theory basics	4.0	1.0	1.0	1.0	1.0	1.0	1.0	1.0	3.0	1.0	1.0	1.0	1.0	1.0	1.0	1.0	1.0		1.0								4.0	4.0	1.0	2.0	1.0	1.0	1.0
64	3	17	4.0	1.0	3.0	4.0	1.0	1.0	2.0	1.0	1.0	1.0	1.0	1.0	1.0		4.0	4.0	4.0	1.0	1.0	1.0	3.0	3.0	2.0	2.0	1.0	3.0	1.0	4.0	1.0	1.0	2.0	MS data processing	4.0	3.0	3.0	3.0	1.0	4.0	3.0	FIDO program	1.0
65	3	18	4.0	1.0	4.0	2.0	1.0	1.0	1.0	1.0	1.0	1.0	1.0	1.0	1.0		4.0	3.0	1.0	1.0	1.0	1.0	1.0	3.0	3.0	1.0	1.0	3.0	3.0	4.0	2.0	1.0	3.0		4.0	3.0	4.0	3.0	2.0	4.0	3.0	Next gen sequencing	1.0
66	5	1	4.0	4.0	4.0	4.0	1.0	1.0	3.0	3.0	3.0	3.0	1.0	1.0	1.0		4.0	3.0	1.0	3.0	3.0	1.0	3.0	3.0	3.0	3.0	1.0	3.0	3.0	4.0	3.0	3.0	1.0		4.0	3.0	3.0	3.0	3.0	4.0	1.0		3.0	3.0	1.0	1.0	1.0	3.0	1.0
67	5	3	4.0	4.0	1.0	1.0	3.0	3.0	1.0	3.0	2.0	3.0	3.0	1.0	1.0		3.0	3.0	1.0	1.0	4.0	1.0	1.0	1.0	4.0	3.0	1.0	1.0	1.0	1.0	1.0	1.0	1.0		2.0	3.0	3.0	1.0	1.0	1.0	1.0		4.0	3.0	1.0	1.0	1.0	3.0	3.0
68	5	4	3.0	3.0	1.0	1.0	1.0	1.0	1.0	1.0	1.0	4.0	1.0	2.0	1.0		4.0	4.0	1.0	1.0	3.0	1.0	4.0	3.0	3.0	4.0	1.0	1.0	1.0	1.0	3.0	1.0	4.0		3.0	4.0	3.0	3.0	1.0	1.0	3.0		2.0	3.0	1.0	1.0	1.0	1.0	1.0
69	5	5	4.0	4.0	1.0	1.0	1.0	1.0	1.0	3.0	1.0	3.0	3.0	1.0	1.0		3.0	1.0	1.0	1.0	3.0	1.0	2.0	3.0	3.0	3.0	1.0	4.0	1.0	1.0	2.0	4.0	1.0		3.0	4.0	4.0	1.0	1.0	1.0	1.0		4.0	3.0	1.0	1.0	1.0	3.0	1.0
70	5	6	4.0	4.0	1.0	2.0	1.0	1.0	1.0	4.0	4.0	4.0	1.0	1.0	1.0		4.0	3.0	4.0	1.0	3.0	1.0	3.0	1.0	2.0	2.0	1.0	1.0	1.0	3.0	3.0	3.0	1.0		3.0	1.0	1.0	4.0	1.0	4.0	1.0		3.0	4.0	1.0	1.0	1.0	1.0	1.0
71	5	8	4.0	3.0	1.0	2.0	1.0	1.0	1.0	3.0	3.0	3.0	2.0	1.0	1.0		3.0	3.0	1.0	1.0	3.0	1.0	3.0	3.0	4.0	3.0	1.0	1.0	1.0	1.0	4.0	1.0	1.0		2.0	2.0	2.0	1.0	2.0	1.0	1.0		4.0	3.0	1.0	1.0	1.0	4.0	4.0
72	5	9	1.0														1.0																		1.0								3.0	2.0	1.0	1.0	1.0	1.0	1.0
73	5	10	3.0	2.0	2.0	4.0	1.0	1.0	1.0	3.0	2.0	2.0	3.0	1.0	1.0		4.0	1.0	3.0	1.0	3.0	4.0	2.0	3.0	1.0	2.0	1.0	1.0	1.0	3.0	1.0	1.0	1.0		4.0	4.0	4.0	4.0	4.0	4.0	4.0		4.0	4.0	1.0	1.0	1.0	1.0	1.0
74	5	11	4.0	2.0	4.0	4.0	1.0	1.0	4.0	1.0	1.0	3.0	1.0	1.0	1.0		4.0	2.0	4.0	1.0	1.0	4.0	2.0	1.0	1.0	1.0	1.0	1.0	1.0	4.0	3.0	1.0	1.0		4.0	3.0	3.0	4.0	4.0	4.0	4.0		3.0	3.0	1.0	1.0	1.0	1.0	1.0
75	5	12	3.0	2.0	1.0	3.0	1.0	1.0	1.0	1.0	1.0	1.0	1.0	1.0	1.0		3.0	3.0	3.0	1.0	1.0	1.0	3.0	1.0	3.0	1.0	3.0	1.0	1.0	1.0	1.0	1.0	1.0		3.0	4.0	4.0	4.0	1.0	4.0	1.0		1.0
76	5	13	2.0	2.0	1.0	2.0	1.0	1.0	1.0	1.0	1.0	3.0	2.0	1.0	1.0		4.0	4.0	3.0	1.0	1.0	3.0	3.0	1.0	2.0	1.0	1.0	1.0	1.0	1.0	3.0	1.0	2.0		4.0	4.0	3.0	4.0	4.0	4.0	3.0		1.0
77	5	14	3.0	3.0	1.0	1.0	1.0	1.0	1.0	2.0	2.0	2.0	1.0	1.0	1.0		4.0	3.0	4.0	1.0	3.0	1.0	3.0	3.0	3.0	3.0	1.0	1.0	1.0	3.0	3.0	1.0	4.0		2.0		1.0	1.0	1.0	1.0	1.0		3.0	3.0	1.0	4.0	1.0	1.0	1.0
78	5	15	3.0	3.0	1.0	1.0	1.0	1.0	1.0	2.0	1.0	3.0	1.0	1.0	1.0		4.0	3.0	3.0	1.0	3.0	1.0	3.0	1.0	3.0	4.0	1.0	1.0	1.0	1.0	2.0	1.0	4.0		2.0	2.0	1.0	1.0	1.0	1.0	1.0		3.0	3.0	4.0	4.0	1.0	1.0	1.0
79	5	16	2.0	2.0	1.0	2.0	1.0	1.0	1.0	2.0	1.0	3.0	1.0	1.0	1.0		4.0	4.0	1.0	1.0	1.0	2.0	3.0	1.0	3.0	1.0	1.0	1.0	3.0	1.0	3.0	1.0	3.0		3.0	3.0	3.0	3.0	1.0	3.0	2.0		1.0
80	5	17	3.0	2.0	1.0	1.0	1.0	1.0	1.0	3.0	1.0	3.0	1.0	1.0	1.0		4.0	1.0	1.0	1.0	1.0	1.0	3.0	1.0	4.0	4.0	1.0	1.0	1.0	1.0	1.0	1.0	1.0		3.0	4.0	3.0	1.0	1.0	1.0	1.0		3.0	3.0	1.0	1.0	1.0	1.0	1.0
81	5	18	4.0	4.0	3.0	1.0	4.0	1.0	1.0	1.0	3.0	3.0	4.0	3.0	1.0		4.0	4.0	4.0		3.0	1.0	3.0	1.0	3.0	4.0	1.0	1.0	1.0	4.0	3.0	3.0	4.0		1.0								2.0	3.0	1.0	3.0	1.0	1.0	1.0
82	6	1	3.0	1.0	3.0	2.0	1.0	1.0	1.0	1.0	1.0	2.0	1.0	2.0	1.0		4.0	2.0	2.0	1.0	2.0	1.0	4.0	1.0	4.0	1.0	1.0	4.0	4.0	4.0	4.0	4.0	4.0		3.0	1.0	1.0	2.0	3.0	3.0	1.0		3.0	3.0	1.0	1.0	1.0	2.0	1.0
83	6	3	4.0	4.0	1.0	1.0	1.0	1.0	1.0	4.0	1.0	3.0	2.0	1.0	1.0		3.0	3.0	1.0	1.0	1.0	1.0	1.0	1.0	3.0	1.0	1.0	1.0	1.0	1.0	1.0	1.0	1.0		1.0								4.0	1.0	1.0	1.0	1.0	4.0	4.0
84	6	4	1.0														4.0	4.0	1.0	1.0	1.0	4.0	3.0	2.0	4.0	1.0	1.0	1.0	1.0	1.0	2.0	1.0	3.0		4.0	4.0	1.0	4.0	1.0	1.0	1.0		2.0	2.0	1.0	1.0	1.0	1.0	1.0
85	6	5	2.0	2.0	2.0	2.0	1.0	1.0	1.0	2.0	1.0	1.0	1.0	2.0	1.0		4.0	1.0	1.0	1.0	4.0	2.0	3.0	1.0	3.0	4.0	1.0	4.0	1.0	3.0	3.0	3.0	3.0		4.0	3.0	2.0	4.0	4.0	3.0	2.0		3.0	1.0	1.0	1.0	1.0	3.0	1.0
86	6	6	3.0	1.0	1.0	2.0	1.0	1.0	1.0	3.0	1.0	1.0	1.0	1.0	1.0		4.0	3.0	4.0	1.0	3.0	1.0	3.0	1.0	2.0	1.0	1.0	2.0	1.0	3.0	3.0	3.0	1.0		4.0	1.0	1.0	4.0	1.0	4.0	1.0		3.0	3.0	1.0	1.0	1.0	1.0	1.0
87	6	8	4.0	2.0	1.0	1.0	1.0	2.0	2.0	4.0	1.0	1.0	1.0	1.0	1.0		3.0	3.0	1.0	1.0	3.0	1.0	3.0	1.0	3.0	1.0	1.0	2.0	1.0	3.0	2.0	1.0	1.0		1.0								4.0	1.0	1.0	1.0	1.0	4.0	4.0
88	6	9	1.0														2.0	1.0	1.0	1.0	1.0	1.0	1.0	1.0	1.0	1.0	1.0	1.0	1.0	1.0	1.0	1.0	1.0	Chemical structures: Marginally important	1.0								1.0
89	6	10	2.0	1.0	2.0	2.0	1.0	1.0	1.0	1.0	1.0	1.0	1.0	2.0	1.0		4.0	2.0	4.0	1.0	1.0	4.0	4.0	2.0	1.0	1.0	1.0	1.0	1.0	3.0	4.0	1.0	1.0		4.0	4.0	4.0	4.0	4.0	3.0	4.0		1.0
90	6	11	2.0	1.0	2.0	2.0	1.0	1.0	2.0	1.0	1.0	1.0	1.0	2.0	1.0		4.0	1.0	4.0	1.0	1.0	4.0	4.0	1.0	1.0	1.0	1.0	1.0	1.0	4.0	4.0	1.0	1.0		4.0	3.0	2.0	4.0	4.0	3.0	4.0		1.0
91	6	12	3.0	1.0	1.0	3.0	1.0	1.0	1.0	1.0	1.0	1.0	1.0	1.0	1.0		4.0	3.0	1.0	1.0	1.0	1.0	3.0	1.0	1.0	1.0	3.0	1.0	1.0	1.0	1.0	1.0	1.0		4.0	3.0	3.0	4.0	3.0	4.0	1.0		1.0
92	6	13	1.0														3.0	3.0	1.0	1.0	1.0	3.0	3.0	1.0	1.0	1.0	1.0	1.0	1.0	1.0	2.0	1.0	1.0		4.0	3.0	3.0	3.0	3.0	3.0	3.0		1.0
93	6	14	1.0														4.0	4.0	4.0	1.0	4.0	1.0	4.0	4.0	1.0	1.0	1.0	1.0	1.0	1.0	1.0	1.0	4.0	Microscopic imaging, quantitative: Very important	1.0								1.0
94	6	15	3.0	1.0	1.0	1.0	1.0	1.0	1.0	1.0	1.0	3.0	1.0	1.0	1.0		4.0	3.0	3.0	1.0	3.0	1.0	3.0	1.0	3.0	1.0	1.0	2.0	1.0	1.0	2.0	1.0	4.0	Protein structure visualization: Marginally important Microscopic imaging, quantitative: Very important	1.0								3.0	2.0	3.0	1.0	1.0	1.0	1.0
95	6	16	1.0														4.0	4.0	1.0	1.0	1.0	3.0	4.0	1.0	2.0	1.0	1.0	1.0	4.0	1.0	3.0	1.0	1.0		2.0	1.0	1.0	2.0	1.0	2.0	2.0		1.0
96	6	17	1.0														4.0	2.0	1.0	1.0	2.0	1.0	2.0	1.0	3.0	2.0	1.0	2.0	1.0	1.0	1.0	1.0	1.0	Protein structure visualization: Very important	1.0								1.0
97	6	18	3.0	2.0	1.0	2.0	1.0	1.0	2.0	3.0	1.0	1.0	4.0	1.0	1.0		4.0	1.0	4.0	1.0	1.0	1.0	3.0	3.0	2.0	1.0	1.0	1.0	1.0	3.0	1.0	1.0	4.0	Microscopic imaging, quantitative: Very important	1.0								1.0
[truncated: 38 more columns]
